# Supplementary material for: Effect of light on ascorbic acid biosynthesis and bioinformatics analysis of related genes in Chinese chives
Source: PLoS One. 2024 Aug 22;19(8):e0307527. doi: 10.1371/journal.pone.0307527 (PMC11340962; doi:10.1371/journal.pone.0307527)
Supplement: S1 Table — There are three biological replicates. (XLSX) [file pone.0307527.s002.xlsx]

## Sheet: Sheet1
Fig. 9. AsA content (nmol/g) of Chinese chive
AsA content of chive grew in natural light (L) and continuous dark (D) during different growth periods
L	10 d	20 d	30 d	40 d		D	10 d	20 d	30 d	40 d
	14645.5	12844	11223.2	17357.8			5535.17	5486.24	3633.03	2691.13
	15412.8	13344.4	11458.7	15613			5371.14	4367.81	2635.53	2235.2
	15889.9	12407.8	11733.9	15112.6			5351.68	4009.17	3402.84	2468.72
Average value	15316.1	12865.4	11472	16027.8		Average value	5419.33	4621.07	3223.8	2465.02
Standard deviation	512.598	382.644	208.704	962.384		Standard deviation	82.2937	629.04	426.452	186.153
AsA content of chive grew under different proportions of lighting time
	0 d	10 d	20 d	30 d	40 d
	2691.13	11776.5	12643.9	15706.4	17357.8
	2235.2	12844	12691.1	14201.8	15613
	2468.72	10183.5	12782.9	16713.9	15112.6
Average value	2465.02	11601.3	12706	15540.7	16027.8
Standard deviation	186.153	1093.2	57.7088	1032.23	962.384
