# Supplementary material for: Effect of light on ascorbic acid biosynthesis and bioinformatics analysis of related genes in Chinese chives
Source: PLoS One. 2024 Aug 22;19(8):e0307527. doi: 10.1371/journal.pone.0307527 (PMC11340962; doi:10.1371/journal.pone.0307527)
Supplement: S2 Table — There are three biological replicates. (XLSX) [file pone.0307527.s003.xlsx]

## Sheet: The values used to build graphs
Fig. 10. AtuGGP1 and AtuGME1 expression levels
AtuGGP1 and AtuGME1 expression levels of chive grew in natural light (L) and continuous dark (D) during different growth periods
L	10 d	20 d	30 d	40 d		D	10 d	20 d	30 d	40 d
AtuGGP1	1.0163	0.366868	0.134282	1.33484		AtuGGP1	0.97041	0.808508	0.359318	0.166086
	0.988514	0.73884	0.148995	1.38191			1.04729	0.749154	0.387786	0.346277
	0.99539	0.427304	0.103187	0.695762			0.983957	0.819794	0.504642	0.687771
Average value	1.00007	0.511004	0.128821	1.13751		Average value	1.00055	0.792485	0.417249	0.400045
Standard deviation	0.0118183	0.162983	0.0190954	0.31295		Standard deviation	0.03351	0.0309845	0.0628799	0.216344
AtuGME1	1.20303	1.18646	0.347881	1.14076		AtuGME1	0.7457	0.698985	0.559936	0.476319
	0.983957	0.561231	0.350301	1.08673			1.42076	1.32256	0.961483	0.122428
	0.844791	0.880666	0.286512	0.986233			0.943874	0.708742	0.698985	0.170755
Average value	1.01059	0.87612	0.328231	1.07124		Average value	1.03678	0.910096	0.740135	0.256501
Standard deviation	0.147456	0.25527	0.0295167	0.0640309		Standard deviation	0.283315	0.291684	0.166493	0.156682
L and D AtuGGP1 relative expression levels during different growth periods
AtuGGP1	10 d		20 d		30 d		40 d
	L	D	L	D	L	D	L	D
	1.0163	0.219658	0.752623	0.375443	1.05458	0.638754	1.2283	0.034594
	0.988514	0.237062	1.51572	0.347881	1.17013	0.689362	1.27162	0.0721262
	0.99539	0.222725	0.876606	0.380684	0.810378	0.897095	0.640232	0.143256
Average value	1.00007	0.226482	1.04832	0.368003	1.01169	0.741737	1.04672	0.0833254
Standard deviation	0.0118183	0.00758519	0.334356	0.0143882	0.149965	0.111781	0.287973	0.0450623
L and D AtuGME1 relative expression levels during different growth periods
AtuGME1	10 d		20 d		30 d		40 d
	L	D	L	D	L	D	L	D
	1.20303	0.181327	1.41748	0.203063	1.06437	0.41658	1.06683	0.108317
	0.983957	0.345478	0.670511	0.384219	1.07177	0.715323	1.0163	0.0278406
	0.844791	0.229516	1.05214	0.205898	0.876606	0.52003	0.922316	0.0388305
Average value	1.01059	0.252107	1.04671	0.264393	1.00425	0.550644	1.00182	0.0583294
Standard deviation	0.147456	0.068892	0.304975	0.0847374	0.0903086	0.123867	0.0598812	0.0356303
AtuGGP1 and AtuGME1 expression levels of chive grew under different proportions of lighting time
	0 d	10 d	20 d	30 d	40 d
AtuGGP1	0.487452	38.7646	71.8376	79.7088	118.878
	1.0163	40.9748	69.8732	82.5197	123.07
	2.01857	31.7056	45.1504	89.677	123.926
Average value	1.17411	37.1483	62.287	83.9685	121.958
Standard deviation	0.634958	3.95295	12.144	4.19649	2.20585
AtuGME1	2.21402	120.259	191.341	272.479	314.446
	0.569066	116.97	222.861	268.727	277.562
	0.793701	119.428	288.015	284.05	277.562
Average value	1.19226	118.886	234.072	275.085	289.857
Standard deviation	0.728288	1.39622	40.2554	6.5212	17.3871
